# Supplementary material for: Uncertainty and Motivation to Seek Information from Pharmacy Automated Communications
Source: Pharmacy (Basel). 2018 May 28;6(2):47. doi: 10.3390/pharmacy6020047 (PMC6025562; doi:10.3390/pharmacy6020047)
Supplement: Supplementary file 1 [file pharmacy-06-00047-s001.zip]

Archive with 2 entries (2 files):
- Supplementary Data/Automated Telephone Calls Survey.pdf
- Supplementary Data/Raw Data 013118.xls
